# Supplementary material for: Prognostic factors for return to work and work disability among colorectal cancer survivors; A systematic review
Source: PLoS One. 2018 Aug 15;13(8):e0200720. doi: 10.1371/journal.pone.0200720 (PMC6093640; doi:10.1371/journal.pone.0200720)
Supplement: S1 Table — * = significant different effect, β = regression coefficient. (XLSX) [file pone.0200720.s003.xlsx]

## Sheet: Blad1
Factor	Study	Categories	Effect size
Person-related factors
Gender	Gordon 2014/Lynch 2016	Female	HR 0.97 (0.65-1.45)
Vegetable/fruit consumption	Gordon 2014/Lynch 2016	> 5 serves per day	1
		< 5 serves per day	HR 0.91 (0.58- 1.43)
Alcohol consumption	Gordon 2014/Lynch 2016	None	1
		1-2 standard per day	HR 1.27 (0.75-2.13)
		>3 standard per day	HR 1.70 (0.93-3.08)
Smoking status	Gordon 2014/Lynch 2016	Yes	HR 0.73 (0.48-1.12)
Sitting time - hoe	Gordon 2014/Lynch 2016	< 4 hours per day	1
		> 4 hours per day	HR 0.86 (0.51-1.45)
Marital status	Gordon 2014/Lynch 2016	Not partnered	HR 0.61 (0.35-1.06)
BMI	Gordon 2014/Lynch 2016	Continue	HR 1.05 (1.00-1.09)
Perceived prosperity	Gordon 2014/Lynch 2016	Poor/just getting allong	1
		Reasonably comfortable	HR 2.04 (1.25-3.32) *
		Very comfortable/prosperous	HR 2.84 (1.55-5.22) *
Disease- or treatment-related factors
Type of surgery	Carlsen 2013	Rectal resection	1
		Colonic resection	HR 0.95 (0.85-1.05)
		Explorative laparotomy/formation of an ostomy	HR 0.99 (0.89-1.10)
		Local procedures	HR 0.65 (0.50-0.83) *
		Unknown	HR 0.33 (0.22-0.48) *
Type of cancer	Carlsen 2013	Colonic	1
		Rectal	HR 1.01 (0.93-1.10)
	Gordon 2014/Lynch 2016	Colonic	1
		Rectal	HR 0.70 (0.44-1.09)
Stage	Carlsen 2013	I	1
		II	HR 0.73 (0.56-0.94) *
		III	HR 0.76 (0.69-0.84) *
		IV	HR 0.36 (0.31-0.41) *
		Unknown	HR 1.14 (1.00-1.30)
	Gordon 2014/Lynch 2016	Early	1
		Late	HR 0.51 (0.29-0.90) *
ASA	Carlsen 2013	I	1
		II	HR 0.84 (0.77-0.92) *
		III	HR 0.67 (0.52-0.84) *
		Unknown	HR 0.89 (0.73-1.06)
Curative operation	Carlsen 2013	Yes	1
		No	HR 0.43 (0.38-0.49) *
		Unknown	HR 0.83 (0.68-1.02)
Postoperative complications	Carlsen 2013	Yes	HR 0.84 (0.74-0.94) *
	Gordon 2014/Lynch 2016	Yes	HR 0.57 (0.36-0.92) *
Stoma fitted	Gordon 2014/Lynch 2016	Yes	HR 0.50 (0.33-0.76) *
Hospital length of stay	Gordon 2014/Lynch 2016	Continue	HR 0.94 (0.90-0.98) *
Physical symptom distress	Van den Brink 2005	Yes	β -0.9 *
Limitations in daily activities	Van den Brink 2005	Yes	β -1.4 *
Energy	Gordon 2014/Lynch 2016	None/little of time	1
		Some/good bit of the time	HR 2.16 (1.32-3.51) *
		Most/all of the time	HR 2.28 (1.36-3.80) *
Physical activity	Gordon 2014/Lynch 2016	Physical activity >150 min p/w	1
		Physical activity <150 min p/w	HR 0.76 (0.47-1.23)
Occupational-related factors
Income	Carlsen 2013	Lowest quartile	1
		Second lowest quartile	HR 1.11 (0.97-1.26) *
		Second highest quartile	HR 1.27 (1.12-1.44) *
		Highest quartile	HR 1.25 (1.10-1.42) *
	Gordon 2014/Lynch 2016	Continue	HR 1.09 (0.87-1.37)
Previous periods of work	Carlsen 2013	Yes	HR 1.01 (1.01-1.02) *
Previous period of Sickness Absence	Carlsen 2013	Yes	HR 1.05 (1.04-1.05) *
Previous period of unemployment	Carlsen 2013	Yes	HR 0.98 (0.98-0.99) *
RTW self-efficacy scale	Bains 2012	Continue	OR 0.76 (0.08-6.79)
Work ability index	Bains 2012	Continue	OR 0.94 (0.53-1.67)
Employer size	Gordon 2014/Lynch 2016	20-100 staff	1
		<20 staff	HR 1.46 (1.00-2.14) *
		>100 staff	HR 1.80 (1.09-2.96) *
* = significant different effect
β = regression coefficient
Appendix II: Remaining potentially prognostic factors for return to work
