# Supplementary material for: Prognostic factors for return to work and work disability among colorectal cancer survivors; A systematic review
Source: PLoS One. 2018 Aug 15;13(8):e0200720. doi: 10.1371/journal.pone.0200720 (PMC6093640; doi:10.1371/journal.pone.0200720)
Supplement: S2 Table — * significant different effect. (XLSX) [file pone.0200720.s004.xlsx]

## Sheet: Blad1
Factor	Study	Categories	Effect size
Person-related factors
BMI	Gordon 2014	Continue	OR 0.92 (0.84-0.99) *
Residence area	Hauglann 2013	Urban area	1
		Rural area	HR 1.15 (0.87-1.53)
Marital status	Gordon 2008 (men)	Yes	OR 1.13 (0.86-1.49)
	Gordon 2008 (women)	Yes	OR 1.08 (0.82-1.43)
	Hauglann 2013	Yes	HR 1.24 (0.93-1.66)
Private health insurance	Gordon 2008 (men)	Yes	OR 0.58 (0.40-0.86) *
	Gordon 2008 (women)	Yes	OR 0.47 (0.29-0.75) *
Children in the household	Gordon 2014	Yes	OR 0.37 (0.10-1.30)
	Hauglann 2013	No	HR 1.48 (1.12-1.96)
People in household	Gordon 2014	1	1
		2	OR 1.05 (0.34-3.23)
		3	OR 0.65 (0.16-2.60)
		4 or more	OR 0.34 (0.08-1.50)
Disease- or treatment-related factors
Type of cancer - hoe	Carlsen 2013	Colon cancer	1
		Rectal cancer	HR 1.10 (1.01-1.19) *
	Hauglann 2013	Colon cancer	1
		Rectal cancer	HR 1.17 (0.91-1.50)
ASA	Carlsen 2013	I	1
		II	HR 1.09 (1.00-1.19) *
		III	HR 1.42 (1.12-1.75) *
		Unknown	HR 1.02 (0.85-1.21)
Curative operation	Carlsen 2013	Yes	1
		No	HR 1.43 (1.26-1.61) *
		Unknown	HR 1.05 (0.87-1.29)
Reoperation	Chen 2015	Yes	HR 1.42 (1.09-1.84) *
Hospital volume	Chen 2015	High	1
		Moderate	IRR 0.89 (0.68-1.17)
		Low	IRR 0.88 (0.68-1.16)
Energy	Gordon 2014	None/little of time	1
		Some/good bit of the time	OR 0.48 (0.21-1.10)
		Most/all of the time	OR 0.18 (0.07-0.45) *
Mental component score	Gordon 2014	Continue	OR 0.98 (0.95-1.01)
Physical component score	Gordon 2014	Continue	OR 0.92 (0.89-0.95) *
Surgical complications	Chen 2015	Yes	HR 1.33 (1.10-1.62) *
Non-surgical complications	Chen 2015	Yes	HR 1.13 (0.81-1.57)
Comorbidities	Carlsen 2013	Yes	HR 0.99 (0.90-1.08)
Occupational-related factors
Income	Carlsen 2013	Lowest quartile	1
		Second lowest quartile	HR 1.18 (1.04-1.33) *
		Second highest quartile	HR 1.02 (0.91-1.16)
		Highest quartile	HR 0.82 (0.73-0.94) *
	Gordon 2014	36000-78000 dollar	1
		> 78000 dollar	OR 1.25 (0.48-3.27)
		<36000 dollar	OR 0.90 (0.32-2.59)
Previous period of work	Carlsen 2013	Continue	HR 1.03 (1.03-1.03) *
Previous period of Sickness Absence	Carlsen 2013	Continue	HR 1.10 (1.09-1.11) *
	Hauglann 2013	No sickness absence days	1
		Short-term sickness absence (1-55 days)	HR 1.96 (1.43-2.67) *
		Long-term sickness absence (>56 days)	HR 3.13 (2.17-4.51) *
Employer size	Gordon 2014	<20 staff	1
		20 - 100 staff	OR 2.10 (0.98-4.53)
		> 100 staff	OR 1.57 (0.52-4.77)
		1 (self-employed)	OR 1.12 (0.11-10.82)
Time at employer	Gordon 2014	Continue	OR 1.02 (0.99-1.04)
Work contract	Gordon 2014	Permanent	1
		Other	OR 1.89 (0.85-4.24)
Work hours prior to cancer	Gordon 2008 (men)	Continue	OR 0.98 (0.97-0.99) *
	Gordon 2008 (women)	Continue	OR 0.98 (0.97-1.00) *
Total household income	Gordon 2014	>104000 dollar	1
		<78000 dollar	OR 2.20 (0.96-5.02)
		78000-104000 dollar	OR 1.15 (0.43-3.04)
* significant different effect
Appendix III: Remaining potentially prognostic factors for work disability
